# Supplementary material for: Symptom Severity and Health-Related Quality of Life in Patients with Atrial Fibrillation: Findings from the Observational ARENA Study
Source: J Clin Med. 2022 Feb 21;11(4):1140. doi: 10.3390/jcm11041140 (PMC8877113; doi:10.3390/jcm11041140)
Supplement: Supplementary file 1 [file jcm-11-01140-s001.zip]

Archive with 1 entries (1 files):
- jcm-1561521-supplementary.pdf
